# Supplementary material for: Phosphorus-mediated alleviation of aluminum toxicity revealed by the iTRAQ technique in Citrus grandis roots
Source: PLoS One. 2019 Oct 15;14(10):e0223516. doi: 10.1371/journal.pone.0223516 (PMC6793874; doi:10.1371/journal.pone.0223516)
Supplement: S2 Table — (XLSX) [file pone.0223516.s004.xlsx]

## Sheet: Sheet1
Raw data for Fig 1 and S1 Fig.
Treatment	Replicate	Leaf	Stem		Root						Treatment	Replicate	Leaf	Stem		Root
0P	1	14.53	13.98	28.51	13.23						0P+Al	1	7.56	9.09	16.65	5.38
	2	12.99	12.88	25.87	9.22							2	10.37	8.99	19.36	6.29
	3	9.46	8.65	18.11	6.97							3	8.09	7.2	15.29	7.54
	4	14.83	11.63	26.46	9.88							4	6.65	5.38	12.03	5.99
	5	8.08	6.79	14.87	8.26							5	7.35	9.16	16.51	7.35
	6	13.5	13.23	26.73	12.47							6	9	10	19	9.47
	7	12.85	9.41	22.26	8.53							7	6.89	6.38	13.27	7.54
	8	6.99	7.42	14.41	8.81							8	5.8	4.78	10.58	6.95
	9	12.6	10.8	23.4	10							9	8.6	7.6	16.2	6.2
	10	11.9	12.6	24.5	9.53							10	7.8	7.5	15.3	6.13
			Mean	22.512	9.69									Mean	15.419	6.884
			SE	1.59463	0.598164									SE	0.889575	0.368481
200P	1	19.08	18.39	37.47	13.92						200P+Al	1	13.97	13.36	27.33	14.6
	2	18.18	14.67	32.85	12.81							2	12.85	11.25	24.1	12.83
	3	16.34	16.23	32.57	11.45							3	12.97	11.64	24.61	10.55
	4	14.73	15.1	29.83	11.84							4	11.88	12.04	23.92	10.08
	5	17.88	22.36	40.24	17.61							5	12.22	10.09	22.31	11.2
	6	16.36	17.79	34.15	15.89							6	15.39	14.62	30.01	12.28
	7	14.43	20.52	34.95	11.72							7	15.81	13.63	29.44	11.21
	8	15.39	12.31	27.7	15							8	13.21	12.54	25.75	11.82
	9	17.6	16.8	34.4	12.12							9	13.2	11.23	24.43	9.89
	10	16.8	17.3	34.1	11.58							10	12.75	10.83	23.58	13.21
			Mean	33.826	13.394									Mean	25.548	11.767
			SE	1.11663	0.675867									SE	0.813142	0.47124
P level	reduction (%)				Al level	Reduction (%)
	shoot	root				Shoot	Root
0P	0.315076	0.289577			-Al	0.334	0.277
200P	0.244723	0.121472			+Al	0.396	0.415
Root									Leaf									Stem
Treatment	Repicate	Weight(g)	Abs	Concentration (ug/ml)	AL Content (mg/g)	Mean	SE		Treatment	Repicate	Weight(g)	Abs	Concentration (ug/ml)	AL Content (mg/g)	Mean	SE		Treatment	Repicate	Weight(g)	Abs	Concentration (ug/ml)	AL Content (mg/g)	Mean	SE
0P	1	0.2016	0.087	0.213333	0.529101				0P	1	0.2016	0.021	0.0337415	0.0836843				0P	1	0.2015	0.025	0.0446259	0.110734
	2	0.2011	0.086	0.210612	0.523651					2	0.2123	0.022	0.0364626	0.0858751					2	0.2131	0.022	0.0364626	0.0855528
	3	0.2103	0.08	0.194286	0.461925					3	0.2056	0.025	0.0446259	0.108526					3	0.2102	0.021	0.0337415	0.0802605
	4	0.2039	0.083	0.202449	0.496442					4	0.2132	0.023	0.0391837	0.0918942					4	0.206	0.018	0.0255782	0.0620831
	5	0.2056	0.091	0.224218	0.545276	0.511279	0.0146329			5	0.2152	0.023	0.0391837	0.0910401	0.0922039	0.00436174			5	0.2011	0.022	0.0364626	0.0906578	0.0858577	0.00786935
0P+Al	1	0.2017	0.202	0.526259	1.30456				0P+Al	1	0.2063	0.073	0.175238	0.424717				0P+Al	1	0.1998	0.043	0.0936054	0.234248
	2	0.2103	0.196	0.509932	1.21239					2	0.2016	0.088	0.216054	0.535849					2	0.2017	0.041	0.0881633	0.21855
	3	0.2016	0.225	0.588844	1.46043					3	0.2003	0.073	0.175238	0.437439					3	0.2025	0.047	0.10449	0.257999
	4	0.2032	0.203	0.52898	1.30162					4	0.1995	0.068	0.161633	0.405094					4	0.203	0.045	0.0990476	0.24396
	5	0.2056	0.206	0.537143	1.30628	1.31706	0.0400124			5	0.2013	0.072	0.172517	0.428507	0.446321	0.0229977			5	0.2013	0.049	0.109932	0.273055	0.245563	0.00940946
200P	1	0.2023	0.091	0.224218	0.554171				200P	1	0.2089	0.025	0.0446259	0.106812				200P	1	0.2011	0.023	0.0391837	0.0974234
	2	0.2013	0.096	0.237823	0.590718					2	0.2015	0.024	0.0419048	0.103982					2	0.2019	0.025	0.0446259	0.110515
	3	0.2015	0.093	0.22966	0.569876					3	0.2136	0.018	0.0255782	0.0598741					3	0.2022	0.018	0.0255782	0.0632498
	4	0.2103	0.088	0.216054	0.513681					4	0.2137	0.021	0.0337415	0.0789459					4	0.2136	0.021	0.0337415	0.0789829
	5	0.2056	0.092	0.226939	0.551894	0.556068	0.0126667			5	0.2203	0.018	0.0255782	0.0580532	0.0815334	0.0104165			5	0.2125	0.022	0.0364626	0.0857943	0.087193	0.00803493
200P+Al	1	0.2017	0.255	0.670476	1.66206				200P+Al	1	0.2162	0.036	0.0745578	0.172428				200P+Al	1	0.201	0.029	0.0555102	0.138085
	2	0.1999	0.252	0.662313	1.65661					2	0.2053	0.037	0.0772789	0.18821					2	0.2018	0.032	0.0636735	0.157764
	3	0.2016	0.239	0.626939	1.55491					3	0.1989	0.043	0.0936054	0.235308					3	0.1996	0.034	0.0691156	0.173135
	4	0.2019	0.251	0.659592	1.63346					4	0.1988	0.039	0.0827211	0.208051					4	0.2018	0.036	0.0745578	0.184732
	5	0.2103	0.265	0.697687	1.65879	1.63317	0.0202061			5	0.2013	0.051	0.115374	0.286573	0.218114	0.020081			5	0.2053	0.033	0.0663946	0.161701	0.163084	0.00782569
Root									Leaf									Stem
Treatment	Repicate	Weight(g)	Abs	Concentration (ug/ml)	P Content (mg/g)	Mean	SE		Treatment	Repicate	Weight(g)	Abs	Concentration (ug/ml)	P Content (mg/g)	Mean	SE		Treatment	Repicate	Weight(g)	Abs	Concentration (ug/ml)	P Content (mg/g)	Mean	SE
0	1	0.2016	0.136	0.217595	0.89945				0	1	0.2016	0.112	0.177454	0.733525				0	1	0.2015	0.081	0.125606	0.519464
	2	0.2011	0.147	0.235993	0.977924					2	0.2123	0.108	0.170764	0.670295					2	0.2131	0.076	0.117244	0.458485
	3	0.2103	0.145	0.232648	0.921888					3	0.2056	0.103	0.162402	0.658243					3	0.2102	0.085	0.132296	0.524486
	4	0.2039	0.132	0.210905	0.861962					4	0.2132	0.111	0.175782	0.687077					4	0.206	0.083	0.128951	0.521648
	5	0.2056	0.135	0.215922	0.875172	0.907279	0.0204328			5	0.2152	0.121	0.192507	0.745458	0.69892	0.0172881			5	0.2011	0.096	0.150694	0.624458	0.529708	0.0266903
0+Al	1	0.2017	0.079	0.122261	0.505128				0+Al	1	0.2063	0.078	0.120589	0.487109				0+Al	1	0.1998	0.071	0.108881	0.454125
	2	0.2103	0.078	0.120589	0.477844					2	0.2016	0.077	0.118916	0.491552					2	0.2017	0.063	0.0955009	0.394567
	3	0.2016	0.075	0.115571	0.477725					3	0.2003	0.078	0.120589	0.5017					3	0.2025	0.069	0.105536	0.434305
	4	0.2032	0.083	0.128951	0.528836					4	0.1995	0.079	0.122261	0.510699					4	0.203	0.062	0.0938284	0.385174
	5	0.2056	0.08	0.123934	0.502326	0.498372	0.00958392			5	0.2013	0.081	0.125606	0.51998	0.502208	0.00604033			5	0.2013	0.066	0.100518	0.416122	0.416859	0.0126383
0.2	1	0.2023	0.212	0.344706	1.41995				0.2	1	0.2089	0.225	0.366449	1.46182				0.2	1	0.2011	0.151	0.242683	1.00565
	2	0.2013	0.216	0.351397	1.4547					2	0.2015	0.223	0.363104	1.50167					2	0.2019	0.153	0.246028	1.01547
	3	0.2015	0.208	0.338016	1.39792					3	0.2136	0.219	0.356414	1.3905					3	0.2022	0.138	0.22094	0.910567
	4	0.2103	0.212	0.344706	1.36593					4	0.2137	0.225	0.366449	1.42899					4	0.2136	0.152	0.244355	0.953321
	5	0.2056	0.193	0.312929	1.26836	1.38137	0.0317408			5	0.2203	0.222	0.361432	1.3672	1.43004	0.02414			5	0.2125	0.162	0.26108	1.02384	0.98177	0.0216278
0.2+Al	1	0.2017	0.143	0.229303	0.947375				0.2+Al	1	0.2162	0.126	0.20087	0.774243				0.2+Al	1	0.201	0.081	0.125606	0.520756
	2	0.1999	0.135	0.215922	0.900127					2	0.2053	0.133	0.212577	0.862873					2	0.2018	0.078	0.120589	0.497971
	3	0.2016	0.149	0.239338	0.989326					3	0.1989	0.132	0.210905	0.88363					3	0.1996	0.073	0.112226	0.468546
	4	0.2019	0.132	0.210905	0.8705					4	0.1988	0.121	0.192507	0.806955					4	0.2018	0.09	0.140659	0.580851
	5	0.2103	0.146	0.23432	0.928515	0.927169	0.0202684			5	0.2013	0.149	0.239338	0.9908	0.8637	0.0372658			5	0.2053	0.093	0.145677	0.591316	0.531888	0.0236807
