# Supplementary material for: Phosphorus-mediated alleviation of aluminum toxicity revealed by the iTRAQ technique in Citrus grandis roots
Source: PLoS One. 2019 Oct 15;14(10):e0223516. doi: 10.1371/journal.pone.0223516 (PMC6793874; doi:10.1371/journal.pone.0223516)
Supplement: S3 Table — (XLS) [file pone.0223516.s005.xls]

## Sheet: Sheet1
Soluble sugar contents:
Treatment	Replicate	Weight (g)	Abs 0	Abs 1	Starch (μmol/g)	Mean	SE		Abs 0	Abs 1	Glucose (μmol/g)	Mean	SE
0P	1	0.132	0.134	0.765	30.7415				0.358	0.385	1.57849
	2	0.127	0.127	0.601	24.0018				0.268	0.285	1.03299
	3	0.125	0.125	0.614	25.1576				0.266	0.291	1.54341
	4	0.112	0.127	0.671	31.2356	27.7841	1.86779		0.302	0.32	1.24024	1.34878	0.129791
0P+Al	1	0.105	0.137	0.428	17.8227				0.261	0.281	1.46991
	2	0.128	0.127	0.615	24.5177				0.252	0.31	3.49678
	3	0.112	0.129	0.438	17.7423				0.264	0.292	1.92926
	4	0.1	0.136	0.429	18.8424	19.7313	1.61499		0.271	0.3	2.23794	2.28347	0.434122
200P	1	0.123	0.129	0.763	33.1477				0.245	0.261	1.00384
	2	0.132	0.122	0.774	31.7646				0.251	0.272	1.22771
	3	0.125	0.117	0.747	32.4116				0.243	0.263	1.23473
	4	0.121	0.144	0.77	33.2704	32.6486	0.350413		0.248	0.271	1.46688	1.23329	0.0945346
200P+Al	1	0.123	0.133	0.573	23.0047				0.285	0.312	1.69398
	2	0.097	0.128	0.653	34.8062				0.235	0.251	1.27291
	3	0.1088	0.12	0.48	21.2786				0.251	0.271	1.41857
	4	0.1087	0.126	0.508	22.5997	25.4223	3.1496		0.235	0.253	1.27789	1.41584	0.0986702
H2O2 production:
Treatment	Replicate	Weight (g)	Abs470	H2O2 production（nmol/g/s)	Mean	SE
0P	1	0.0223	0.023	22.8625
	2	0.0212	0.03	31.3679
	3	0.0253	0.026	22.78
	4	0.0257	0.034	29.3256	26.584	2.21213
0P+Al	1	0.0212	0.046	48.0975
	2	0.0238	0.057	53.0882
	3	0.0214	0.041	42.4688
	4	0.0226	0.049	48.0605	47.9288	2.16942
200P	1	0.0234	0.018	17.0513
	2	0.0258	0.017	14.6059
	3	0.0317	0.015	10.489
	4	0.0285	0.022	17.1111	14.8143	1.55541
200P+Al	1	0.0283	0.03	23.4982
	2	0.0232	0.034	32.4856
	3	0.0241	0.032	29.4329
	4	0.0224	0.029	28.6979	28.5287	1.86657
TBARS content:
			-TBA			-TBA Control				+TBA			+TBA Control
Treatment	Replicate	Weight (g)	Abs440nm	Abs532nm	Abs600nm	Abs440nm	Abs532nm	Abs600nm		Abs440nm	Abs532nm	Abs600nm	Abs440nm	Abs532nm	Abs600nm
P0	1	0.088	0.066	0.056	0.052	0.058	0.053	0.049		0.175	0.112	0.056	0.083	0.076	0.047
	2	0.074	0.065	0.06	0.053	0.06	0.052	0.046		0.178	0.119	0.062	0.083	0.079	0.049
	3	0.086	0.062	0.056	0.051	0.062	0.054	0.045		0.226	0.121	0.057	0.081	0.076	0.048
	4	0.083	0.063	0.053	0.053	0.061	0.057	0.045		0.176	0.116	0.063	0.08	0.077	0.049
P0+Al	1	0.086	0.068	0.055	0.056	0.06025	0.054	0.04625		0.253	0.118	0.055	0.08175	0.077	0.04825
	2	0.102	0.065	0.056	0.053					0.236	0.121	0.052
	3	0.095	0.063	0.059	0.055					0.223	0.128	0.062
	4	0.089	0.069	0.06	0.061					0.278	0.116	0.055
P200	1	0.0823	0.064	0.055	0.051					0.198	0.109	0.053
	2	0.0798	0.075	0.063	0.053					0.235	0.113	0.054
	3	0.0786	0.063	0.057	0.053					0.246	0.116	0.059
	4	0.0832	0.069	0.059	0.052					0.26	0.112	0.052
P200+Al	1	0.0625	0.072	0.062	0.055					0.298	0.116	0.058
	2	0.0883	0.082	0.072	0.056					0.316	0.128	0.052
	3	0.0831	0.072	0.064	0.062					0.32	0.116	0.053
	4	0.097	0.069	0.058	0.053					0.316	0.123	0.057
		- TBA Control													Weight (g)						TBARS content(μmol/g)	Mean	SE
				0.006	0.007					0.095	0.032	0.009			0.088		0.024	0.0049106	0.121589		11.0535
				0.01	0.008					0.098	0.039	0.015			0.074		0.022	0.0047393	0.109941		11.8855
				0.006	0.006					0.146	0.041	0.01			0.086		0.031	0.0077656	0.14799		13.7665
				0.003	0.008					0.096	0.036	0.016			0.083		0.025	0.004568	0.13014		12.5436	12.3123	1.14527
				0.005	0.011					0.173	0.038	0.008			0.086		0.036	0.0094215	0.16929		15.7479
				0.006	0.008					0.156	0.041	0.005			0.092		0.038	0.0086221	0.18712		16.2713
				0.009	0.01					0.143	0.048	0.015			0.095		0.034	0.0073088	0.170008		14.3164
				0.01	0.016					0.198	0.036	0.008			0.089		0.034	0.010849	0.147459		13.2547	14.8976	1.6696
				0.005	0.006					0.118	0.029	0.006			0.0823		0.024	0.0063952	0.112132		10.8999
				0.013	0.008					0.155	0.033	0.007			0.0798		0.021	0.0084508	0.0799312		8.01315
				0.007	0.008					0.166	0.036	0.012			0.0786		0.025	0.0087934	0.103227		10.5065
				0.009	0.007					0.18	0.032	0.005			0.0832		0.025	0.0099925	0.0955892		9.19127	9.65271	1.97263
				0.012	0.01					0.218	0.036	0.011			0.0625		0.023	0.0118197	0.0712121		9.11515
				0.022	0.011					0.236	0.048	0.005			0.0883		0.032	0.0131901	0.119808		10.8547
				0.014	0.017					0.24	0.036	0.006			0.0831		0.033	0.0133614	0.125087		12.042
				0.008	0.008					0.236	0.043	0.01			0.097		0.033	0.0129046	0.127996		10.5564	10.6421	1.22757
