# Supplementary material for: Phosphorus-mediated alleviation of aluminum toxicity revealed by the iTRAQ technique in Citrus grandis roots
Source: PLoS One. 2019 Oct 15;14(10):e0223516. doi: 10.1371/journal.pone.0223516 (PMC6793874; doi:10.1371/journal.pone.0223516)
Supplement: S4 Table — (XLSX) [file pone.0223516.s006.xlsx]

## Sheet: Sheet1
	Treatment	Replicate	Tube weight(g)	Total weight(g)	Weight (g)	A280	A280/g		Lignin content（mg/g DW）	Mean	SE
	0P	1	10.232	10.2403	0.0083	2.553	307.59		85.7481
		2	10.2257	10.2333	0.0076	2.313	304.342		76.7001
		3	10.226	10.2329	0.0069	2.425	351.449		80.9225
		4	10.2285	10.2362	0.0077	2.452	318.442	320.456	81.9404	81.3278	1.85953
	0P+Al	1	10.2324	10.2402	0.0078	2.982	382.308		101.921
		2	10.2324	10.2395	0.0071	2.875	404.93		97.8875
		3	10.2257	10.2322	0.0065	2.865	440.769		97.5105
		4	10.2271	10.2343	0.0072	2.877	399.583	406.897	97.9629	98.8206	1.03833
	200P	1	10.232	10.2424	0.0104	2.628	252.692		88.5756
		2	10.2257	10.2332	0.0075	2.645	352.667		89.2165
		3	10.226	10.2362	0.0102	2.842	278.627		96.6434
		4	10.2285	10.2346	0.0061	2.122	347.869	307.964	69.4994	85.9837	5.79173
	200P+Al	1	10.2324	10.2386	0.0062	2.506	404.194		83.9762
		2	10.2324	10.2406	0.0082	2.785	339.634		94.4945
		3	10.2257	10.2325	0.0068	2.352	345.882		78.1704
		4	10.2271	10.2352	0.0081	2.835	350	359.928	96.3795	88.2551	4.32961
