# Supplementary material for: Phosphorus-mediated alleviation of aluminum toxicity revealed by the iTRAQ technique in Citrus grandis roots
Source: PLoS One. 2019 Oct 15;14(10):e0223516. doi: 10.1371/journal.pone.0223516 (PMC6793874; doi:10.1371/journal.pone.0223516)
Supplement: S5 Table — (XLS) [file pone.0223516.s007.xls]

## Sheet: Sheet1
				Malate										Citrate
Treatment	Solution	Replicate	Weight(g)	Abs0	Abs1	Seretion(μmol g-1 FW 12h-1)	Mean	SE		Treatment	Solution	Replicate	Weight(g)	Abs0	Aba1	Seretion(μmol g-1 FW 24h-1)	Mean	SE
0P	-Al	1	0.0156	0.242	0.248	0.164885				0P	-Al	1	0.0152	1.125	1.12	0.14102
		2	0.021	0.286	0.289	0.0612429						2	0.0153	1.138	1.131	0.196137
		3	0.0182	0.267	0.273	0.14133						3	0.0196	1.209	1.195	0.306214
		4	0.0187	0.256	0.266	0.229251	0.149177	0.0347043				4	0.0182	1.212	1.208	0.0942198	0.184398	0.0456351
	+Al	1	0.0202	0.226	0.259	0.700351					+Al	1	0.0154	1.155	1.124	0.862968
		2	0.0165	0.217	0.241	0.623564						2	0.0163	1.155	1.122	0.86792
		3	0.0162	0.219	0.26	1.08498						3	0.0185	1.156	1.121	0.811054
		4	0.0195	0.224	0.269	0.989308	0.849551	0.111164				4	0.0162	1.161	1.125	0.952667	0.873652	0.0293099
0P+Al	-Al	1	0.0166	0.267	0.269	0.0516506				0P+Al	-Al	1	0.0192	1.226	1.216	0.223281
		2	0.0172	0.284	0.288	0.0996977						2	0.0186	1.212	1.204	0.184387
		3	0.0188	0.271	0.282	0.250835						3	0.0201	1.193	1.185	0.170627
		4	0.0175	0.262	0.27	0.195977	0.14954	0.0451698				4	0.0208	1.186	1.176	0.206106	0.1961	0.0116369
	+Al	1	0.0182	0.293	0.352	1.38974					+Al	1	0.0183	1.19	1.15	0.937049
		2	0.0196	0.285	0.371	1.88103						2	0.02	1.218	1.171	1.00744
		3	0.0226	0.3	0.365	1.23299						3	0.0186	1.188	1.142	1.06023
		4	0.02	0.326	0.39	1.37184	1.4689	0.141773				4	0.0172	1.198	1.153	1.1216	1.03158	0.039203
200P	-Al	1	0.0196	0.252	0.259	0.153107				200P	-Al	1	0.0181	1.196	1.185	0.260536
		2	0.0216	0.243	0.254	0.218319						2	0.0172	1.198	1.187	0.274169
		3	0.022	0.251	0.26	0.175377						3	0.0169	1.212	1.206	0.152201
		4	0.019	0.256	0.259	0.0676895	0.153623	0.0316803				4	0.0203	1.195	1.186	0.190064	0.219242	0.0289654
	+Al	1	0.0195	0.21	0.229	0.417708					+Al	1	0.0212	1.137	1.112	0.505542
		2	0.02	0.213	0.237	0.51444						2	0.0196	1.118	1.088	0.656173
		3	0.023	0.217	0.248	0.577813						3	0.0187	1.116	1.088	0.641904
		4	0.018	0.215	0.234	0.452517	0.490619	0.0352823				4	0.0215	1.125	1.094	0.618126	0.605436	0.0342101
200P+Al	-Al	1	0.0163	0.234	0.237	0.0789018				200P+Al	-Al	1	0.021	1.208	1.201	0.1429
		2	0.0196	0.252	0.262	0.218724						2	0.0221	1.216	1.209	0.135787
		3	0.0185	0.262	0.268	0.139038						3	0.0206	1.165	1.158	0.145675
		4	0.0174	0.243	0.249	0.147828	0.146123	0.0286397				4	0.0216	1.178	1.17	0.158778	0.145785	0.00480539
	+Al	1	0.0153	0.21	0.232	0.616431					+Al	1	0.0245	1.167	1.126	0.717416
		2	0.0219	0.219	0.252	0.645986						2	0.0224	1.145	1.105	0.765536
		3	0.0137	0.207	0.234	0.844883						3	0.0204	1.095	1.062	0.693485
		4	0.0166	0.213	0.249	0.929711	0.759253	0.0761664				4	0.0205	1.157	1.122	0.731927	0.727091	0.0150674
