# Supplementary material for: Phosphorus-mediated alleviation of aluminum toxicity revealed by the iTRAQ technique in Citrus grandis roots
Source: PLoS One. 2019 Oct 15;14(10):e0223516. doi: 10.1371/journal.pone.0223516 (PMC6793874; doi:10.1371/journal.pone.0223516)
Supplement: S6 Table — (XLSX) [file pone.0223516.s008.xlsx]

## Sheet: Sheet1
Root PEPC:
Treatment	Replicate	Weight (g)	Abs340	PEPC(nmol/g/s)	Mean	SE
0P	1	0.1734	0.067	8.54158
	2	0.1291	0.046	7.87669
	3	0.1123	0.042	8.26765
	4	0.1035	0.039	8.32984	8.25394	0.138744
0P+AL	1	0.0996	0.035	7.76821
	2	0.124	0.039	6.95273
	3	0.1134	0.042	8.18745
	4	0.1202	0.036	6.6208	7.3823	0.360741
200P	1	0.1263	0.036	6.30103
	2	0.1205	0.035	6.42086
	3	0.1559	0.041	5.81367
	4	0.1356	0.035	5.70585	6.06035	0.176639
200P+AL	1	0.1358	0.036	5.86024
	2	0.1255	0.034	5.98891
	3	0.1232	0.032	5.74185
	4	0.1506	0.034	4.99076	5.64544	0.223981
Malate and citrate:
Treatment	Replicate	Weight (g)	A0	A1	Malate (μmol/g FW)	Mean	SE	A0	A1	Citrate(μmol/g FW)	Mean	SE
0P	1	0.086	0.221	0.602	18.2338			1.26	0.62	7.65722
	2	0.0758	0.206	0.562	19.3299			1.223	0.654	7.72383
	3	0.0834	0.216	0.591	18.5061			1.205	0.631	7.08167
	4	0.0732	0.234	0.582	19.5667	18.9091	0.319903	1.218	0.653	7.94195	7.60117	0.18353
0P+AL	1	0.0721	0.226	0.34	6.50757			1.265	1.012	3.61056
	2	0.0945	0.205	0.363	6.88137			1.228	1.025	2.21031
	3	0.0733	0.223	0.311	4.94115			1.195	0.962	3.27071
	4	0.0658	0.227	0.272	2.81473	5.28621	0.924823	1.208	1.051	2.45507	2.88666	0.331064
200P	1	0.0726	0.213	0.523	17.5742			1.216	0.801	5.88168
	2	0.0667	0.207	0.514	18.9436			1.218	0.812	6.26311
	3	0.0725	0.219	0.506	16.2927			1.223	0.818	5.74787
	4	0.0967	0.205	0.635	18.3017	17.778	0.568659	1.253	0.789	4.9372	5.70746	0.278989
200P+AL	1	0.0725	0.208	0.498	16.463			1.241	0.965	3.91706
	2	0.0854	0.215	0.576	17.398			1.219	0.912	3.69888
	3	0.0628	0.208	0.481	17.8917			1.238	0.974	4.32548
	4	0.069	0.206	0.462	15.27	16.7557	0.577057	1.271	0.972	4.45874	4.10004	0.176516
Root GlPX：
Treatment	Replicate	Weight (g)	GlPX	GlPX(nmol/g/s)	Mean	SE
0	1	0.126	0.067	128.235
	2	0.135	0.058	103.608
	3	0.126	0.053	101.439
	4	0.133	0.065	117.859	112.785	6.3072
0+AL	1	0.115	0.072	150.986
	2	0.125	0.069	133.119
	3	0.136	0.075	132.991
	4	0.125	0.08	154.341	142.859	5.70171
200	1	0.127	0.067	127.225
	2	0.109	0.051	112.835
	3	0.115	0.051	106.948
	4	0.126	0.056	107.181	113.547	4.75797
200+AL	1	0.132	0.062	113.271
	2	0.125	0.061	117.685
	3	0.152	0.07	111.059
	4	0.112	0.065	139.958	120.493	6.63264
