# Supplementary material for: Phosphorus-mediated alleviation of aluminum toxicity revealed by the iTRAQ technique in Citrus grandis roots
Source: PLoS One. 2019 Oct 15;14(10):e0223516. doi: 10.1371/journal.pone.0223516 (PMC6793874; doi:10.1371/journal.pone.0223516)
Supplement: S7 Table — (XLSX) [file pone.0223516.s009.xlsx]

## Sheet: Sheet1
	Protein description	0P	200P	0P+Al	200P+Al	Category
	Ciclev10007181m|PACid:20790305	1	0.451	0.523	0.917	Protein metabolism
	Ciclev10009763m|PACid:20793057	1	0.338	0.805	0.628	Protein metabolism
	Ciclev10023466m|PACid:20809809	1	0.38	0.798	0.499	Protein metabolism
	Ciclev10033083m|PACid:20804008	1	0.406	0.872	0.304	Protein metabolism
	Ciclev10023969m|PACid:20810966	1	0.407	0.88	0.556	Protein metabolism
	Ciclev10033116m|PACid:20803807	1	0.418	1.063	0.688	Protein metabolism
	Ciclev10013051m|PACid:20799039	1	0.441	0.723	0.884	Protein metabolism
	Ciclev10020582m|PACid:20810676	1	0.482	1.105	0.567	Protein metabolism
	Ciclev10009798m|PACid:20796123	1	0.497	0.839	0.516	Protein metabolism
	Ciclev10013057m|PACid:20796908	1	0.504	0.733	0.529	Protein metabolism
	Ciclev10032800m|PACid:20804334	1	0.509	0.939	0.536	Protein metabolism
	Ciclev10029426m|PACid:20813110	1	0.528	0.943	0.695	Protein metabolism
	Ciclev10013164m|PACid:20798847	1	0.541	0.91	0.593	Protein metabolism
	Ciclev10026719m|PACid:20802119	1	0.542	0.746	0.492	Protein metabolism
	Ciclev10016241m|PACid:20815669	1	0.548	0.685	0.863	Protein metabolism
	Ciclev10026360m|PACid:20800032	1	0.552	1.08	0.82	Protein metabolism
	Ciclev10032494m|PACid:20803323	1	0.555	0.751	0.537	Protein metabolism
	Ciclev10006195m|PACid:20791339	1	0.563	0.842	0.779	Protein metabolism
	Ciclev10022435m|PACid:20810058	1	0.565	0.923	0.683	Protein metabolism
	Ciclev10029626m|PACid:20814707	1	0.567	0.752	0.546	Protein metabolism
	Ciclev10032980m|PACid:20804586	1	0.578	0.926	0.705	Protein metabolism
	Ciclev10031073m|PACid:20805254	1	0.59	0.914	0.718	Protein metabolism
	Ciclev10001267m|PACid:20787865	1	0.619	0.809	0.87	Protein metabolism
	Ciclev10032636m|PACid:20805408	1	0.619	0.998	0.822	Protein metabolism
	Ciclev10005301m|PACid:20791981	1	0.621	0.795	0.731	Protein metabolism
	Ciclev10013058m|PACid:20798796	1	0.622	0.851	0.677	Protein metabolism
	Ciclev10006145m|PACid:20790323	1	0.63	0.93	0.563	Protein metabolism
	Ciclev10005021m|PACid:20792098	1	0.632	0.937	0.614	Protein metabolism
	Ciclev10022870m|PACid:20811532	1	0.648	0.788	1.069	Protein metabolism
	Ciclev10002830m|PACid:20789294	1	0.653	0.76	0.837	Protein metabolism
	Ciclev10012508m|PACid:20798906	1	0.653	0.793	0.542	Protein metabolism
	Ciclev10005711m|PACid:20790626	1	0.654	0.872	0.655	Protein metabolism
	Ciclev10001453m|PACid:20788226	1	0.654	0.901	0.753	Protein metabolism
	Ciclev10009312m|PACid:20796106	1	0.659	1.055	0.859	Protein metabolism
	Ciclev10002735m|PACid:20785886	1	0.66	0.619	0.636	Protein metabolism
	Ciclev10012856m|PACid:20796870	1	0.661	0.902	0.896	Protein metabolism
	Ciclev10004309m|PACid:20791116	1	0.662	0.93	0.829	Protein metabolism
	Ciclev10019417m|PACid:20808545	1	0.664	0.729	0.77	Protein metabolism
	Ciclev10004661m|PACid:20791414	1	0.665	0.646	0.846	Protein metabolism
	Ciclev10005000m|PACid:20791333	1	1.067	2.094	0.789	Protein metabolism
	Ciclev10011157m|PACid:20798143	1	1.501	1.271	1.393	Protein metabolism
	Ciclev10025395m|PACid:20801007	1	1.503	0.931	1.036	Protein metabolism
	Ciclev10000363m|PACid:20787324	1	1.503	0.987	1.135	Protein metabolism
	Ciclev10020136m|PACid:20807277	1	1.511	1.488	1.196	Protein metabolism
	Ciclev10031681m|PACid:20802469	1	1.515	0.93	1.199	Protein metabolism
	Ciclev10025269m|PACid:20800560	1	1.517	1.307	1.269	Protein metabolism
	Ciclev10031794m|PACid:20804466	1	1.521	0.833	1.025	Protein metabolism
	Ciclev10011534m|PACid:20797029	1	1.532	1.287	0.97	Protein metabolism
	Ciclev10004993m|PACid:20790333	1	1.533	1.414	1.284	Protein metabolism
	Ciclev10001338m|PACid:20787450	1	1.538	1.008	1.082	Protein metabolism
	Ciclev10005436m|PACid:20790220	1	1.557	1.117	0.881	Protein metabolism
	Ciclev10011525m|PACid:20798341	1	1.566	0.893	1.067	Protein metabolism
	Ciclev10030299m|PACid:20812299	1	1.566	1.227	0.926	Protein metabolism
	Ciclev10007621m|PACid:20794872	1	1.566	1.706	1.303	Protein metabolism
	Ciclev10004182m|PACid:20790687	1	1.59	1.664	1.332	Protein metabolism
	Ciclev10007313m|PACid:20795677	1	1.594	1.061	1.133	Protein metabolism
	Ciclev10007686m|PACid:20793409	1	1.597	1.591	1.679	Protein metabolism
	Ciclev10005038m|PACid:20790402	1	1.603	1.512	1.06	Protein metabolism
	Ciclev10030306m|PACid:20814141	1	1.612	1.116	1.331	Protein metabolism
	Ciclev10014821m|PACid:20816488	1	1.627	0.769	1.206	Protein metabolism
	Ciclev10003175m|PACid:20787564	1	1.628	1.322	1.208	Protein metabolism
	Ciclev10025375m|PACid:20801560	1	1.679	1.119	1.272	Protein metabolism
	Ciclev10021900m|PACid:20810341	1	1.683	1.05	1.207	Protein metabolism
	Ciclev10001559m|PACid:20786148	1	1.781	1.17	1.329	Protein metabolism
	Ciclev10015024m|PACid:20816530	1	1.807	1.191	1.364	Protein metabolism
	Ciclev10019831m|PACid:20810707	1	1.823	1.824	1.905	Protein metabolism
	Ciclev10031853m|PACid:20804949	1	1.94	1.223	0.917	Protein metabolism
	Ciclev10025194m|PACid:20800425	1	1.961	1.144	1.344	Protein metabolism
	Ciclev10029224m|PACid:20812434	1	2.001	1.069	1.151	Protein metabolism
	Ciclev10002395m|PACid:20788045	1	2.232	0.954	1.26	Protein metabolism
	Ciclev10028638m|PACid:20813396	1	3.077	1.485	1.431	Protein metabolism
	Ciclev10027863m|PACid:20812235	1	3.82	1.893	2.223	Protein metabolism
	Ciclev10019935m|PACid:20809278	1	0.431	0.573	0.635	Carbohydrate and energy metabolism
	Ciclev10008809m|PACid:20795968	1	0.473	0.847	0.693	Carbohydrate and energy metabolism
	Ciclev10032538m|PACid:20804612	1	0.474	0.67	0.643	Carbohydrate and energy metabolism
	Ciclev10011622m|PACid:20796722	1	0.506	0.717	0.763	Carbohydrate and energy metabolism
	Ciclev10001927m|PACid:20788381	1	0.591	1.053	0.914	Carbohydrate and energy metabolism
	Ciclev10001399m|PACid:20785949	1	0.644	0.862	0.679	Carbohydrate and energy metabolism
	Ciclev10020160m|PACid:20808865	1	0.653	0.885	0.819	Carbohydrate and energy metabolism
	Ciclev10019180m|PACid:20810085	1	0.663	0.857	0.854	Carbohydrate and energy metabolism
	Ciclev10020328m|PACid:20806955	1	0.759	1.671	0.866	Carbohydrate and energy metabolism
	Ciclev10005337m|PACid:20790976	1	0.763	0.634	0.786	Carbohydrate and energy metabolism
	Ciclev10020637m|PACid:20807606	1	0.79	0.579	0.792	Carbohydrate and energy metabolism
	Ciclev10012723m|PACid:20796310	1	0.837	0.6	0.872	Carbohydrate and energy metabolism
	Ciclev10015925m|PACid:20818782	1	1.134	0.474	1.74	Carbohydrate and energy metabolism
	Ciclev10000886m|PACid:20785656	1	1.468	1.649	2.082	Carbohydrate and energy metabolism
	Ciclev10027083m|PACid:20799426	1	1.504	1.068	1.381	Carbohydrate and energy metabolism
	Ciclev10005226m|PACid:20790515	1	1.521	0.855	1.107	Carbohydrate and energy metabolism
	Ciclev10014829m|PACid:20815058	1	1.522	1.073	1.001	Carbohydrate and energy metabolism
	Ciclev10011312m|PACid:20796268	1	1.543	0.919	1.221	Carbohydrate and energy metabolism
	Ciclev10003261m|PACid:20789450	1	1.546	1.598	1.693	Carbohydrate and energy metabolism
	Ciclev10028560m|PACid:20813852	1	1.548	1.162	0.958	Carbohydrate and energy metabolism
	Ciclev10031821m|PACid:20805442	1	1.551	1.297	0.998	Carbohydrate and energy metabolism
	Ciclev10021072m|PACid:20805955	1	1.555	0.921	1.03	Carbohydrate and energy metabolism
	Ciclev10028714m|PACid:20814721	1	1.568	1.273	1.326	Carbohydrate and energy metabolism
	Ciclev10014947m|PACid:20819187	1	1.576	0.974	1.259	Carbohydrate and energy metabolism
	Ciclev10025088m|PACid:20800760	1	1.584	0.969	1.714	Carbohydrate and energy metabolism
	Ciclev10001689m|PACid:20787254	1	1.601	1.304	1.158	Carbohydrate and energy metabolism
	Ciclev10006451m|PACid:20791072	1	1.602	1.073	0.967	Carbohydrate and energy metabolism
	Ciclev10028210m|PACid:20812178	1	1.603	1.136	1.373	Carbohydrate and energy metabolism
	Ciclev10027816m|PACid:20813550	1	1.613	1.251	1.179	Carbohydrate and energy metabolism
	Ciclev10032556m|PACid:20804067	1	1.614	0.679	0.99	Carbohydrate and energy metabolism
	Ciclev10000811m|PACid:20785875	1	1.624	1.258	1.136	Carbohydrate and energy metabolism
	Ciclev10021118m|PACid:20810224	1	1.639	1.458	0.449	Carbohydrate and energy metabolism
	Ciclev10024910m|PACid:20801226	1	1.643	1.692	1.434	Carbohydrate and energy metabolism
	Ciclev10030338m|PACid:20813800	1	1.672	1.119	1.266	Carbohydrate and energy metabolism
	Ciclev10021069m|PACid:20811994	1	1.676	1.299	1.275	Carbohydrate and energy metabolism
	Ciclev10015577m|PACid:20818784	1	1.679	1.132	1.327	Carbohydrate and energy metabolism
	Ciclev10011614m|PACid:20798380	1	1.685	1.79	1.576	Carbohydrate and energy metabolism
	Ciclev10019998m|PACid:20807757	1	1.687	1.26	1.281	Carbohydrate and energy metabolism
	Ciclev10029226m|PACid:20813808	1	1.705	1.77	1.482	Carbohydrate and energy metabolism
	Ciclev10020878m|PACid:20811851	1	1.722	1.347	1.177	Carbohydrate and energy metabolism
	Ciclev10019346m|PACid:20806605	1	1.729	0.856	1.182	Carbohydrate and energy metabolism
	Ciclev10005441m|PACid:20791236	1	1.763	1.737	1.356	Carbohydrate and energy metabolism
	Ciclev10014929m|PACid:20814995	1	1.773	1.155	1.135	Carbohydrate and energy metabolism
	Ciclev10027182m|PACid:20799633	1	1.817	1.263	1.703	Carbohydrate and energy metabolism
	Ciclev10025490m|PACid:20799546	1	1.818	1.332	1.642	Carbohydrate and energy metabolism
	Ciclev10004268m|PACid:20791548	1	1.84	1.502	1.302	Carbohydrate and energy metabolism
	Ciclev10028769m|PACid:20813836	1	1.901	1.309	1.14	Carbohydrate and energy metabolism
	Ciclev10028195m|PACid:20812602	1	1.927	1.265	1.35	Carbohydrate and energy metabolism
	Ciclev10018742m|PACid:20807145	1	1.937	1.289	1.124	Carbohydrate and energy metabolism
	Ciclev10005068m|PACid:20792308	1	2.006	1.316	0.911	Carbohydrate and energy metabolism
	Ciclev10000813m|PACid:20788807	1	2.089	1.272	1.165	Carbohydrate and energy metabolism
	Ciclev10027805m|PACid:20814502	1	2.177	1.283	1.675	Carbohydrate and energy metabolism
	Ciclev10008095m|PACid:20793747	1	2.306	1.069	1.616	Carbohydrate and energy metabolism
	Ciclev10011544m|PACid:20798569	1	2.313	1.138	1.267	Carbohydrate and energy metabolism
	Ciclev10012482m|PACid:20796497	1	2.34	1.432	1.697	Carbohydrate and energy metabolism
	Ciclev10026096m|PACid:20800141	1	2.605	0.794	1.416	Carbohydrate and energy metabolism
	Ciclev10000256m|PACid:20786659	1	2.733	1.036	1.345	Carbohydrate and energy metabolism
	Ciclev10009471m|PACid:20795826	1	3.167	1.227	1.274	Carbohydrate and energy metabolism
	Ciclev10003556m|PACid:20788733	1	3.222	1.598	1.576	Carbohydrate and energy metabolism
	Ciclev10032086m|PACid:20802454	1	3.906	1.041	2.575	Carbohydrate and energy metabolism
	Ciclev10015897m|PACid:20815445	1	4.039	1.184	2.625	Carbohydrate and energy metabolism
	Ciclev10009426m|PACid:20793198	1	0.549	0.783	0.756	Cellular transport
	Ciclev10009163m|PACid:20795481	1	0.625	0.72	0.882	Cellular transport
	Ciclev10016911m|PACid:20816266	1	0.629	0.805	0.799	Cellular transport
	Ciclev10020020m|PACid:20810134	1	0.586	0.702	0.647	Cellular transport
	Ciclev10020038m|PACid:20807970	1	0.637	0.776	0.843	Cellular transport
	Ciclev10021502m|PACid:20805872	1	0.653	0.679	0.873	Cellular transport
	Ciclev10011983m|PACid:20797349	1	0.659	1.27	1.316	Cellular transport
	Ciclev10000891m|PACid:20787766	1	0.661	0.632	0.751	Cellular transport
	Ciclev10012277m|PACid:20799261	1	0.691	0.562	0.664	Cellular transport
	Ciclev10014388m|PACid:20818391	1	1.355	1.526	1.277	Cellular transport
	Ciclev10005343m|PACid:20791520	1	1.559	1.077	1.609	Cellular transport
	Ciclev10032182m|PACid:20805393	1	1.576	1.24	1.389	Cellular transport
	Ciclev10026128m|PACid:20801731	1	1.599	1.244	1.778	Cellular transport
	Ciclev10022803m|PACid:20811598	1	1.619	1.096	1.019	Cellular transport
	Ciclev10000400m|PACid:20786370	1	1.751	1.531	1.36	Cellular transport
	Ciclev10007352m|PACid:20795667	1	1.825	1.239	1.64	Cellular transport
	Ciclev10024720m|PACid:20802209	1	1.839	1.176	1.448	Cellular transport
	Ciclev10026427m|PACid:20799682	1	1.849	1.462	1.242	Cellular transport
	Ciclev10021867m|PACid:20807674	1	2.165	1.934	1.722	Cellular transport
	Ciclev10000941m|PACid:20787191	1	2.316	1.342	1.227	Cellular transport
	Ciclev10000425m|PACid:20787673	1	2.349	1.091	1.332	Cellular transport
	Ciclev10009186m|PACid:20794673	1	5.909	1.007	6.024	Cellular transport
	Ciclev10003323m|PACid:20786648	1	0.29	0.455	0.572	Cell wall and cytoskeleton metabolism
	Ciclev10013542m|PACid:20799197	1	0.407	0.657	0.707	Cell wall and cytoskeleton metabolism
	Ciclev10011723m|PACid:20796428	1	0.558	0.948	0.866	Cell wall and cytoskeleton metabolism
	Ciclev10025588m|PACid:20801298	1	0.586	0.927	0.871	Cell wall and cytoskeleton metabolism
	Ciclev10015469m|PACid:20816426	1	0.622	1.275	0.856	Cell wall and cytoskeleton metabolism
	Ciclev10011709m|PACid:20797581	1	0.629	0.844	0.824	Cell wall and cytoskeleton metabolism
	Ciclev10011719m|PACid:20798687	1	0.633	0.82	0.784	Cell wall and cytoskeleton metabolism
	Ciclev10015224m|PACid:20818962	1	0.646	1.02	0.893	Cell wall and cytoskeleton metabolism
	Ciclev10032221m|PACid:20804536	1	0.663	0.799	0.818	Cell wall and cytoskeleton metabolism
	Ciclev10014662m|PACid:20815280	1	0.82	0.659	0.768	Cell wall and cytoskeleton metabolism
	Ciclev10033122m|PACid:20803263	1	0.923	0.666	0.883	Cell wall and cytoskeleton metabolism
	Ciclev10026361m|PACid:20801792	1	1.211	1.734	0.711	Cell wall and cytoskeleton metabolism
	Ciclev10012166m|PACid:20798963	1	1.513	1.354	1.396	Cell wall and cytoskeleton metabolism
	Ciclev10028731m|PACid:20813451	1	1.552	1.274	1.524	Cell wall and cytoskeleton metabolism
	Ciclev10011375m|PACid:20798385	1	1.558	0.863	1.382	Cell wall and cytoskeleton metabolism
	Ciclev10019941m|PACid:20806533	1	1.564	1.191	1.308	Cell wall and cytoskeleton metabolism
	Ciclev10005275m|PACid:20792294	1	1.576	1.046	1.519	Cell wall and cytoskeleton metabolism
	Ciclev10002233m|PACid:20786426	1	1.662	1.021	1.243	Cell wall and cytoskeleton metabolism
	Ciclev10022142m|PACid:20811428	1	1.743	1.217	1.642	Cell wall and cytoskeleton metabolism
	Ciclev10020108m|PACid:20809617	1	1.906	1.111	1.046	Cell wall and cytoskeleton metabolism
	Ciclev10021884m|PACid:20807416	1	1.95	1.682	1.356	Cell wall and cytoskeleton metabolism
	Ciclev10012221m|PACid:20797915	1	1.97	1.306	1.512	Cell wall and cytoskeleton metabolism
	Ciclev10015708m|PACid:20818094	1	2.369	1.303	1.725	Cell wall and cytoskeleton metabolism
	Ciclev10032524m|PACid:20804072	1	2.938	1.222	1.078	Cell wall and cytoskeleton metabolism
	Ciclev10022050m|PACid:20809017	1	3.468	1.225	1.382	Cell wall and cytoskeleton metabolism
	Ciclev10006669m|PACid:20789722	1	5.04	2.56	3.454	Cell wall and cytoskeleton metabolism
	Ciclev10022152m|PACid:20806911	1	5.759	1.411	1.735	Cell wall and cytoskeleton metabolism
	Ciclev10023297m|PACid:20807023	1	6.825	1.297	1.565	Cell wall and cytoskeleton metabolism
	Ciclev10028959m|PACid:20812898	1	9.403	1.603	2.296	Cell wall and cytoskeleton metabolism
	Ciclev10032680m|PACid:20805511	1	0.461	0.758	0.918	Stress response
	Ciclev10033622m|PACid:20803991	1	0.537	0.873	0.748	Stress response
	Ciclev10014579m|PACid:20818888	1	0.565	0.777	0.416	Stress response
	Ciclev10012361m|PACid:20797482	1	0.579	0.87	0.897	Stress response
	Ciclev10033058m|PACid:20804847	1	0.594	0.581	0.794	Stress response
	Ciclev10022431m|PACid:20807475	1	0.653	0.818	0.775	Stress response
	Ciclev10016752m|PACid:20815007	1	0.653	0.999	0.852	Stress response
	Ciclev10008911m|PACid:20794953	1	0.667	0.614	0.851	Stress response
	Ciclev10006108m|PACid:20790913	1	0.693	0.652	0.605	Stress response
	Ciclev10022218m|PACid:20809718	1	0.694	0.548	1.116	Stress response
	Ciclev10033451m|PACid:20804657	1	0.83	1.613	1.372	Stress response
	Ciclev10003341m|PACid:20787864	1	0.879	0.581	0.87	Stress response
	Ciclev10012561m|PACid:20798764	1	1.172	1.65	1.359	Stress response
	Ciclev10029451m|PACid:20812956	1	1.19	2.65	0.855	Stress response
	Ciclev10022154m|PACid:20808979	1	1.194	1.645	1.555	Stress response
	Ciclev10026344m|PACid:20799689	1	1.387	1.897	1.73	Stress response
	Ciclev10009261m|PACid:20795508	1	1.391	1.64	0.921	Stress response
	Ciclev10007224m|PACid:20792968	1	1.468	1.518	1.441	Stress response
	Ciclev10032743m|PACid:20802959	1	1.513	1.107	1.402	Stress response
	Ciclev10015774m|PACid:20815197	1	1.515	1.157	1.209	Stress response
	Ciclev10008605m|PACid:20794685	1	1.515	1.23	1.378	Stress response
	Ciclev10028103m|PACid:20812766	1	1.524	1.391	1.323	Stress response
	Ciclev10032471m|PACid:20804478	1	1.531	0.681	1.238	Stress response
	Ciclev10007294m|PACid:20793995	1	1.534	1.211	1.226	Stress response
	Ciclev10029149m|PACid:20813860	1	1.548	1.073	0.952	Stress response
	Ciclev10020281m|PACid:20809559	1	1.556	1.207	1.465	Stress response
	Ciclev10021197m|PACid:20809248	1	1.575	1.05	1.54	Stress response
	Ciclev10006637m|PACid:20792180	1	1.588	1.008	2.381	Stress response
	Ciclev10010808m|PACid:20795663	1	1.59	1.302	1.065	Stress response
	Ciclev10032737m|PACid:20804434	1	1.63	1.28	1.636	Stress response
	Ciclev10018532m|PACid:20808164	1	1.645	1.214	1.12	Stress response
	Ciclev10014196m|PACid:20818257	1	1.57	1.555	1.548	Stress response
	Ciclev10014123m|PACid:20816336	1	1.653	1.218	1.08	Stress response
	Ciclev10004509m|PACid:20789695	1	1.724	0.913	1.048	Stress response
	Ciclev10014240m|PACid:20818942	1	1.78	1.205	1.279	Stress response
	Ciclev10017635m|PACid:20816899	1	1.862	1.205	1.368	Stress response
	Ciclev10028372m|PACid:20812271	1	2.027	0.941	1.477	Stress response
	Ciclev10010227m|PACid:20793090	1	2.095	1.693	1.138	Stress response
	Ciclev10000420m|PACid:20788618	1	2.167	1.105	1.29	Stress response
	Ciclev10008669m|PACid:20793102	1	2.407	1.428	1.463	Stress response
	Ciclev10027796m|PACid:20813788	1	2.418	2.052	1.816	Stress response
	Ciclev10032510m|PACid:20802930	1	1.655	0.99	1	Stress response
	Ciclev10024933m|PACid:20800377	1	1.702	1.275	1.066	Stress response
	Ciclev10006099m|PACid:20791868	1	1.708	1.232	1.766	Stress response
	Ciclev10009304m|PACid:20794954	1	1.71	1.107	1.157	Stress response
	Ciclev10030519m|PACid:20803054	1	1.751	1.412	0.999	Stress response
	Ciclev10022164m|PACid:20810119	1	1.779	1.366	1.242	Stress response
	Ciclev10033001m|PACid:20802495	1	1.874	1.521	1.461	Stress response
	Ciclev10032686m|PACid:20805199	1	1.877	1.463	1.466	Stress response
	Ciclev10012170m|PACid:20796979	1	1.909	1.072	1.414	Stress response
	Ciclev10015779m|PACid:20818417	1	1.938	0.882	1.111	Stress response
	Ciclev10015905m|PACid:20817929	1	2.046	0.916	1.906	Stress response
	Ciclev10016043m|PACid:20818538	1	2.567	1.912	1.643	Stress response
	Ciclev10012621m|PACid:20797419	1	2.696	1.244	1.981	Stress response
	Ciclev10021720m|PACid:20810657	1	3.089	1.265	1.526	Stress response
	Ciclev10012473m|PACid:20797152	1	3.218	1.243	3.133	Stress response
	Ciclev10022104m|PACid:20810955	1	4.741	1.946	1.422	Stress response
	Ciclev10029712m|PACid:20812742	1	5.656	0.423	1.316	Stress response
	Ciclev10005918m|PACid:20791870	1	0.649	0.828	0.77	Lipid metabolism
	Ciclev10002299m|PACid:20789340	1	0.654	0.928	0.686	Lipid metabolism
	Ciclev10026080m|PACid:20799388	1	0.66	0.752	0.874	Lipid metabolism
	Ciclev10015302m|PACid:20819212	1	0.771	0.63	1.016	Lipid metabolism
	Ciclev10015053m|PACid:20817205	1	0.801	0.645	0.692	Lipid metabolism
	Ciclev10001101m|PACid:20785940	1	0.834	0.647	0.646	Lipid metabolism
	Ciclev10008993m|PACid:20794750	1	1.172	1.557	0.818	Lipid metabolism
	Ciclev10007994m|PACid:20796007	1	1.286	1.562	1.085	Lipid metabolism
	Ciclev10004113m|PACid:20791434	1	1.591	1.666	1.062	Lipid metabolism
	Ciclev10009222m|PACid:20794980	1	1.594	1.03	1.204	Lipid metabolism
	Ciclev10005338m|PACid:20791554	1	1.678	1.015	1.32	Lipid metabolism
	Ciclev10026538m|PACid:20800794	1	1.704	1.214	1.209	Lipid metabolism
	Ciclev10011796m|PACid:20797859	1	1.836	1.169	1.394	Lipid metabolism
	Ciclev10026950m|PACid:20802000	1	1.993	1.087	1.143	Lipid metabolism
	Ciclev10014212m|PACid:20816315	1	2.278	1.061	1.14	Lipid metabolism
	Ciclev10014202m|PACid:20819066	1	2.297	0.911	1.059	Lipid metabolism
	Ciclev10007095m|PACid:20790772	1	2.394	0.994	1.549	Lipid metabolism
	Ciclev10026223m|PACid:20801128	1	2.665	0.825	0.991	Lipid metabolism
	Ciclev10014209m|PACid:20815705	1	2.752	1.068	1.074	Lipid metabolism
	Ciclev10002262m|PACid:20785551	1	0.445	1.092	0.45	Nuclear acid metabolism
	Ciclev10027732m|PACid:20814761	1	0.517	1.056	0.794	Nuclear acid metabolism
	Ciclev10017167m|PACid:20817475	1	0.633	0.704	0.82	Nuclear acid metabolism
	Ciclev10022481m|PACid:20811565	1	0.658	1.006	0.92	Nuclear acid metabolism
	Ciclev10030915m|PACid:20805306	1	0.812	0.619	0.728	Nuclear acid metabolism
	Ciclev10022760m|PACid:20810172	1	1.206	1.739	1.21	Nuclear acid metabolism
	Ciclev10016242m|PACid:20815326	1	1.328	0.663	1.109	Nuclear acid metabolism
	Ciclev10011787m|PACid:20798680	1	1.509	1.358	1.246	Nuclear acid metabolism
	Ciclev10023768m|PACid:20808527	1	1.512	1.265	1.302	Nuclear acid metabolism
	Ciclev10027983m|PACid:20812527	1	1.555	1.726	1.261	Nuclear acid metabolism
	Ciclev10009699m|PACid:20794339	1	1.567	1.001	1.311	Nuclear acid metabolism
	Ciclev10032674m|PACid:20804054	1	1.675	1.005	1.476	Nuclear acid metabolism
	Ciclev10008107m|PACid:20794006	1	1.91	1.257	1.308	Nuclear acid metabolism
	Ciclev10001298m|PACid:20786736	1	0.53	1.034	0.819	Biological regulation and signal transduction
	Ciclev10016127m|PACid:20818296	1	0.546	0.903	0.939	Biological regulation and signal transduction
	Ciclev10031861m|PACid:20802522	1	0.578	0.898	0.833	Biological regulation and signal transduction
	Ciclev10022016m|PACid:20807234	1	0.612	0.831	0.85	Biological regulation and signal transduction
	Ciclev10016204m|PACid:20815170	1	0.621	0.817	0.954	Biological regulation and signal transduction
	Ciclev10026016m|PACid:20801237	1	1.475	1.774	1.669	Biological regulation and signal transduction
	Ciclev10000859m|PACid:20785977	1	1.521	0.963	1.179	Biological regulation and signal transduction
	Ciclev10004218m|PACid:20789960	1	1.574	0.943	1.118	Biological regulation and signal transduction
	Ciclev10011052m|PACid:20798944	1	1.583	1.28	1.181	Biological regulation and signal transduction
	Ciclev10001032m|PACid:20786351	1	1.656	0.998	1.013	Biological regulation and signal transduction
	Ciclev10026050m|PACid:20799673	1	1.698	1.285	1.304	Biological regulation and signal transduction
	Ciclev10004220m|PACid:20791062	1	1.712	1.28	1.132	Biological regulation and signal transduction
	Ciclev10019466m|PACid:20810070	1	1.728	1.491	1.296	Biological regulation and signal transduction
	Ciclev10026610m|PACid:20801880	1	1.728	1.455	1.386	Biological regulation and signal transduction
	Ciclev10032615m|PACid:20804275	1	1.731	1.195	1.277	Biological regulation and signal transduction
	Ciclev10005981m|PACid:20790565	1	1.753	1.249	1.357	Biological regulation and signal transduction
	Ciclev10026660m|PACid:20801578	1	2.032	0.961	1.432	Biological regulation and signal transduction
	Ciclev10029937m|PACid:20813082	1	2.61	3.851	1.77	Biological regulation and signal transduction
	Ciclev10014250m|PACid:20818943	1	1.587	1.65	1.435	Biological regulation and signal transduction
	Ciclev10031585m|PACid:20803827	1	1.614	1.361	1.173	Biological regulation and signal transduction
	Ciclev10021398m|PACid:20808210	1	0.392	0.901	1.184	Other biological process
	Ciclev10019700m|PACid:20809599	1	0.48	0.768	0.934	Other biological process
	Ciclev10012788m|PACid:20797116	1	0.555	0.77	0.617	Other biological process
	Ciclev10013125m|PACid:20798460	1	0.584	0.733	0.75	Other biological process
	Ciclev10014215m|PACid:20816968	1	0.595	0.982	1.094	Other biological process
	Ciclev10026693m|PACid:20800442	1	0.601	1.047	0.69	Other biological process
	Ciclev10022283m|PACid:20810800	1	0.601	0.804	0.548	Other biological process
	Ciclev10011817m|PACid:20797933	1	0.63	0.594	0.825	Other biological process
	Ciclev10030821m|PACid:20804732	1	0.637	0.946	0.776	Other biological process
	Ciclev10028604m|PACid:20813991	1	0.64	0.81	0.834	Other biological process
	Ciclev10022849m|PACid:20811950	1	0.648	0.862	0.95	Other biological process
	Ciclev10030093m|PACid:20813508	1	0.656	0.859	0.747	Other biological process
	Ciclev10019348m|PACid:20811777	1	0.662	1.023	0.798	Other biological process
	Ciclev10022735m|PACid:20811068	1	1.173	1.682	1.243	Other biological process
	Ciclev10032906m|PACid:20802718	1	1.175	1.659	1.283	Other biological process
	Ciclev10032183m|PACid:20802577	1	1.22	1.575	1.596	Other biological process
	Ciclev10010546m|PACid:20792690	1	1.387	2.104	2.261	Other biological process
	Ciclev10013267m|PACid:20799196	1	1.501	1.145	1.212	Other biological process
	Ciclev10022444m|PACid:20810132	1	1.505	1.063	0.987	Other biological process
	Ciclev10011628m|PACid:20798109	1	1.514	0.84	1.134	Other biological process
	Ciclev10028755m|PACid:20813771	1	1.528	1.441	1.008	Other biological process
	Ciclev10032030m|PACid:20804005	1	1.531	1.181	1.151	Other biological process
	Ciclev10012332m|PACid:20799084	1	1.537	1.136	1.382	Other biological process
	Ciclev10015803m|PACid:20818801	1	1.538	1.261	1.493	Other biological process
	Ciclev10012766m|PACid:20796866	1	1.559	1.265	1.241	Other biological process
	Ciclev10004554m|PACid:20790938	1	1.575	0.952	1.226	Other biological process
	Ciclev10009013m|PACid:20793441	1	1.596	1.322	1.474	Other biological process
	Ciclev10030120m|PACid:20814415	1	1.621	1.307	1.306	Other biological process
	Ciclev10014804m|PACid:20816311	1	1.628	1.613	1.291	Other biological process
	Ciclev10014599m|PACid:20818542	1	1.628	1.226	1.264	Other biological process
	Ciclev10028909m|PACid:20813058	1	1.659	1.119	1.139	Other biological process
	Ciclev10015816m|PACid:20817196	1	1.67	1.269	1.291	Other biological process
	Ciclev10009911m|PACid:20794845	1	1.673	1.33	1.167	Other biological process
	Ciclev10016173m|PACid:20817069	1	1.717	1.415	1.576	Other biological process
	Ciclev10009212m|PACid:20794331	1	1.725	1.246	1.457	Other biological process
	Ciclev10018836m|PACid:20812059	1	1.729	1.075	1.17	Other biological process
	Ciclev10014503m|PACid:20816304	1	1.78	1.674	1.482	Other biological process
	Ciclev10033542m|PACid:20804403	1	1.79	1.639	2.314	Other biological process
	Ciclev10014006m|PACid:20819231	1	1.794	0.9	1.081	Other biological process
	Ciclev10019303m|PACid:20809121	1	1.818	1.613	1.086	Other biological process
	Ciclev10025185m|PACid:20801529	1	1.834	1.285	1.078	Other biological process
	Ciclev10010078m|PACid:20794004	1	1.835	1.021	1.07	Other biological process
	Ciclev10007423m|PACid:20793523	1	1.914	1.721	2.106	Other biological process
	Ciclev10023691m|PACid:20808690	1	1.944	1.735	1.338	Other biological process
	Ciclev10007044m|PACid:20790529	1	2.139	1.449	1.867	Other biological process
	Ciclev10022655m|PACid:20807500	1	2.147	1.488	1.667	Other biological process
	Ciclev10022174m|PACid:20810231	1	2.532	1.133	1.329	Other biological process
	Ciclev10025807m|PACid:20800385	1	2.619	0.858	1.725	Other biological process
	Ciclev10021291m|PACid:20808724	1	2.627	1.487	1.348	Other biological process
	Ciclev10029240m|PACid:20812600	1	2.643	1.418	1.939	Other biological process
	Ciclev10023108m|PACid:20810325	1	2.658	1.57	2.621	Other biological process
	Ciclev10028838m|PACid:20813945	1	2.873	1.713	1.46	Other biological process
	Ciclev10001968m|PACid:20785584	1	3.653	1.059	2.324	Other biological process
	Ciclev10025245m|PACid:20802160	1	4.543	1.511	2.815	Other biological process
		0.511	1.32	0.56	1.63	Al content
		0.9073	0.5	1.39	0.93	P content
