# Supplementary material for: Phosphorus-mediated alleviation of aluminum toxicity revealed by the iTRAQ technique in Citrus grandis roots
Source: PLoS One. 2019 Oct 15;14(10):e0223516. doi: 10.1371/journal.pone.0223516 (PMC6793874; doi:10.1371/journal.pone.0223516)
Supplement: S8 Table — (XLSX) [file pone.0223516.s010.xlsx]

## Sheet: Sheet1
Relative expression levels:
	Figure lable	Gene	Treatment	Replicate1	Replicate2	Replicate3	Replicate4	Mean	SE
	A	RPS11	0P	0.96	1.01	1.12	0.9	1	0.05
			0P+Al	0.95	0.96	1.05	0.97	0.98	0.02
			200P	2.55	2.76	3.09	2.86	2.82	0.11
			200P+Al	1.09	1.15	1.18	1.08	1.13	0.02
	B	RPL18	0P	0.83	1.11	1.05	1.02	1	0.06
			0P+Al	0.56	0.68	0.61	0.64	0.62	0.03
			200P	2.9	3.33	3.52	3.54	3.32	0.15
			200P+Al	1.14	1.13	1.14	1.21	1.16	0.02
	C	UDPGD	0P	0.93	1.01	1.25	0.81	1	0.09
			0P+Al	0.46	1.02	0.98	0.01	0.62	0.24
			200P	1.04	0.9	0.7	0.98	0.91	0.07
			200P+Al	1.42	1.45	0.31	1.32	1.13	0.27
	D	ICDH1	0P	0.89	0.78	1.15	1.17	1	0.1
			0P+Al	0.5	0.43	0.42	0.49	0.46	0.02
			200P	2.64	2.24	3.07	2.48	2.61	0.17
			200P+Al	1.16	1.14	1.15	1.38	1.21	0.06
	E	G3PDH	0P	0.96	0.97	1.14	0.93	1	0.05
			0P+Al	1.33	1.27	1.21	1.35	1.29	0.03
			200P	0.96	1.05	1.04	1.12	1.04	0.03
			200P+Al	1.38	1.37	1.32	1.2	1.32	0.04
	F	PEPC	0P	0.96	0.89	1	1.16	1	0.06
			0P+Al	0.52	0.73	0.62	0.65	0.63	0.04
			200P	1.47	1.68	1.57	1.77	1.62	0.07
			200P+Al	0.9	0.9	1.35	1.08	1.06	0.11
	G	GAL9	0P	1	0.99	1.01	1	1	0.004
			0P+Al	1.28	1.83	1.71	1.7	1.63	0.12
			200P	0.98	1.02	0.95	1	0.99	0.01
			200P+Al	1.26	1.5	1.29	1.42	1.37	0.06
	H	GH38	0P	0.94	1.09	1.07	0.91	1	0.05
			0P+Al	2	1.81	1.7	1.59	1.78	0.09
			200P	1.2	1.07	1.1	1.28	1.16	0.05
			200P+Al	0.85	1.25	0.97	0.85	0.98	0.09
	I	SBE2.2	0P	0.93	0.54	1.09	1.42	1	0.18
			0P+Al	1.48	1.42	1.42	3.93	2.06	0.62
			200P	0.42	0.96	1.7	1.68	1.19	0.31
			200P+Al	0.74	0.92	1.09	1.27	1.01	0.11
	J	mRPP	0P	1	0.91	1.05	1.04	1	0.03
			0P+Al	0.81	0.82	0.66	0.63	0.73	0.05
			200P	1.6	1.51	1.54	1.42	1.52	0.04
			200P+Al	2.1	3.1	3.37	2.49	2.77	0.29
	K	TIP2	0P	0.93	0.94	1.09	1.02	1	0.04
			0P+Al	0.73	0.76	0.76	0.81	0.77	0.02
			200P	0.64	0.84	0.81	0.73	0.76	0.04
			200P+Al	0.56	0.54	0.54	0.53	0.54	0.01
	L	ABCT17	0P	0.98	0.91	1.03	1.08	1	0.04
			0P+Al	3.32	2.92	2.59	3.34	3.04	0.18
			200P	1.22	0.99	1.24	1.38	1.21	0.08
			200P+Al	1.53	1.22	1.35	1.34	1.36	0.06
	M	GPX7	0P	1.15	1.09	0.96	0.81	1	0.08
			0P+Al	2.25	2.11	2.22	2.19	2.19	0.03
			200P	0.61	1.37	0.71	1.45	1.04	0.22
			200P+Al	1.43	1.2	1.12	1.15	1.23	0.07
	N	ALS3	0P	1.12	0.89	0.95	1.03	1	0.05
			0P+Al	19.91	18.97	22.1	21.94	20.73	0.77
			200P	2.25	2.41	2.76	2.54	2.49	0.11
			200P+Al	4.49	4.54	3.99	4.1	4.28	0.14
	O	LOX2	0P	0.95	0.89	1.2	0.96	1	0.07
			0P+Al	1.53	2.15	2.39	2.31	2.1	0.19
			200P	0.43	1.55	0.79	0.86	0.91	0.23
			200P+Al	1.38	1.2	1.28	1.35	1.3	0.04
