# Supplementary material for: Phosphorus-mediated alleviation of aluminum toxicity revealed by the iTRAQ technique in Citrus grandis roots
Source: PLoS One. 2019 Oct 15;14(10):e0223516. doi: 10.1371/journal.pone.0223516 (PMC6793874; doi:10.1371/journal.pone.0223516)
Supplement: S9 Table — (XLSX) [file pone.0223516.s011.xlsx]

## Sheet: Sheet1
	Total soluble proteins were extracted and measured using the method described by Bradford (1976).
	Treatment	Replicate	Weight (g)	Abs	Content (mg/g)	Mean	SE
	0P	1	0.0482	0.582	11.0603
		2	0.0401	0.468	10.5343
		3	0.0395	0.435	9.88325
		4	0.0435	0.479	9.95648
		5	0.0412	0.503	11.0779	10.5024	0.575502
	0P+Al	1	0.0408	0.367	7.95022
		2	0.038	0.375	8.74042
		3	0.051	0.416	7.29298
		4	0.052	0.488	8.49701
		5	0.0426	0.402	8.41196	8.17852	0.571833
	200P	1	0.0405	0.576	13.0193
		2	0.0462	0.638	12.7159
		3	0.0395	0.515	11.8496
		4	0.0412	0.468	10.2531
		5	0.0375	0.422	10.0738	11.5823	1.36601
	200P+Al	1	0.0396	0.447	10.1525
		2	0.052	0.586	10.3267
		3	0.0425	0.572	12.3152
		4	0.0416	0.535	11.7182
		5	0.0471	0.542	10.4941	11.0013	0.958269
